# Supplementary material for: Cryptic Hybridization Dynamics in a Three‐Way Hybrid Zone of Dinopium Flamebacks on a Tropical Island
Source: Ecol Evol. 2024 Dec 23;14(12):e70716. doi: 10.1002/ece3.70716 (PMC11664123; doi:10.1002/ece3.70716)
Supplement: Supplementary file 1 — Data S1. [file ECE3-14-e70716-s001.zip]

Archive with 1 entries (1 files):
- 5 Three-way-hybridization of Dinopium flamebacks manuscript 5thJuly - Supplementary materials_without Track Changes.pdf
